# Supplementary material for: Metabolomics-derived marker metabolites to characterize Phaeocystis pouchetii physiology in natural plankton communities
Source: Sci Rep. 2020 Nov 24;10:20444. doi: 10.1038/s41598-020-77169-w (PMC7686483; doi:10.1038/s41598-020-77169-w)
Supplement: Supplementary file 2 — Supplementary Information 2. [file 41598_2020_77169_MOESM2_ESM.xlsx]

## Sheet: Table S6
MetIdea#	Model Ion	tR (min)	Vector	A1	A2	A3	A4	B1	B2	B3	B4	C1	C2	C3	C4	Median			Factor	Phase	Substance class	Substance name (NIST MS Search)	R.Match	IL	r IL	Identification level
473	129	21.1407	0.988233	0.0223841	0.0176818	0.0166885	0.0147275	0.0405623	0.0431258	0.0294155	0.0519682	0.0910555	0.0766487	0.154834	0.0721921	0.0171852	0.041844	0.0838521	4.87933	l.stat	Sterol	(Epi)Brassicasterol (1TMS)	805	3206.15		1
322	108.1	14.266	0.987058	0.00339621	0.00301257	0.00237626	0.00237649	0.0075224	0.00678855	0.00498345	0.0089572	0.0246185	0.0201134	0.0433688	0.0195415	0.00269453	0.00715548	0.022366	8.3005	l.stat	Others	Tricyclo[8.6.0.0(2,9)]hexadeca-3,15-diene or C22:6 (ME or TMS, 826)	820	2084.23		3
205	102.9	11.4863	0.975819	0.00436312	0.00345262	0.00444575	0.00368811	0.0109087	0.0126217	0.00843452	0.0123467	0.0122201	0.0127796	0.0220811	0.00921636	0.00402562	0.0116277	0.0124998	3.10508	l.stat	Saccharide	Ribose (Meox 4TMS)	841	1670.37	1670	1
352	204.1	15.3263	0.967301	0.0458811	0.0317856	0.0374437	0.0502751	0.0904239	0.109688	0.0610221	0.0959723	0.0572222	0.0229909	0.0319577	0.0353483	0.0416624	0.0931981	0.033653	2.76938	e.stat	Saccharide	? (Di-)Galactosylglycerol (6TMS)	879	2270.97		3
429	204	18.0232	0.957912	0.00162435	0.00148869	0.00160626	0.00145925	0.00192206	0.00204336	0.00198219	0.00188408	0.00243731	0.00299501	0.00347076	0.00233773	0.00154747	0.00195212	0.00271616	1.75522	l.stat	Saccharide	Maltose (Meox TMS)	896	2745.96	2752	1
210	228.3	11.599	0.95687	4.61976e-05	5.97755e-05	4.46243e-05	2.19875e-05	0.000111134	5.08661e-05	8.00228e-05	9.41919e-06	0.000273541	0.000214894	0.000488983	0.000209522	4.54109e-05	6.54444e-05	0.000244218	5.37795	l.stat	Unknown		<700	1685.3		4
376	166.9	15.8944	0.946436	0.000196203	7.81393e-05	0.000112513	0.000187523	0.000233844	0.000204532	0.000115346	0.000183321	0.000526534	0.000525479	0.000973013	0.000309928	0.000150018	0.000193927	0.000526006	3.50629	l.stat	Unknown		<700	2371.03		4
356	105	15.4223	0.941968	0.000452291	0.000378918	0.000347157	0.000213515	0.000421574	0.000351951	0.000264146	0.000481773	0.000558462	0.00070395	0.000916089	0.000587706	0.000363037	0.000386762	0.000645828	1.77896	l.stat	FA derivative	2-C16:0-Glycerol (2TMS)	<700	2287.88	2573	3
287	345.2	13.4361	0.93904	0.000632213	0.000501141	0.00065068	0.00080997	0.000672368	0.000654636	0.000901139	0.000719096	0.000382596	0.000147348	7.40075e-06	7.96234e-05	0.000641446	0.000695732	0.000113486	6.13056	exp/e.stat	Sugar acid	Quinic acid (5TMS) or Coumaroylquinic acid (723)	825	1938.06		3
466	237.1	20.5692	0.937407	0.000273991	0.000184777	0.000132458	7.79032e-05	0.000403528	0.000186062	0.000624233	0.000683598	0.000987858	0.000941033	0.00223219	0.000940312	0.000158617	0.00051388	0.000964445	6.08034	l.stat	Others	alpha-Tocopherol (1TMS)	741	3128.09	3132	1
42	145.9	6.315	0.9374	0.000119316	0.000134932	0.000138035	0.000163395	9.68921e-06	0	9.92801e-05	3.44269e-05	4.59309e-05	2.42629e-05	0	5.01515e-05	0.000136483	2.2058e-05	3.50969e-05	6.18747	exp	Amino acid	Valine (1TMS)	798	1096.15	1093	1
175	199.1	10.4584	0.93643	0.000416097	0.00021927	0.000215413	0.000213062	0.000487436	0.000263821	0.000609951	0.00033164	0.000991652	0.000871642	0.00186294	0.000858178	0.000217341	0.000409538	0.000931647	4.28656	l.stat	Unknown		<700	1534.23		4
257	121.1	12.7093	0.934442	7.12141e-05	6.64389e-05	0.000119797	6.60614e-05	0.000201203	0.000250405	6.18185e-05	0.000277697	0.000473328	0.000253071	0.000707186	0.000178651	6.88265e-05	0.000225804	0.0003632	5.27703	l.stat	Hydrocarbon	? 1,6,11-Dodecatriene	806	1832.36		3
284	205	13.3221	0.933884	0.0643361	0.0482452	0.0642535	0.0776587	0.067781	0.121787	0.0907223	0.0829454	0.00297646	0.00147992	0.0017782	0.00177168	0.0642948	0.0868339	0.00177494	48.9222	exp/e.stat	Sugar alcohol	Mannitol (6TMS)	931	1917.98	1914	1
38	173.1	6.1223	0.931265	0.000864418	0.000730755	0.000843781	0.000649519	0.000979856	0.000431088	0.00101189	0.000744146	0.00150857	0.00287023	0.00572357	0.00278665	0.000787268	0.000862001	0.00282844	3.38419	l.stat	Fatty acid	Hexanoic acid (1TMS)	719	1076.12	1075	3
186	217.1	10.8448	0.923484	0.00574644	0.00538134	0.00544797	0.00590764	0.00609082	0.00585394	0.0074669	0.00368426	0.00177342	0.00335343	0.000315007	0.00182059	0.00559721	0.00597238	0.001797	3.32353	exp/e.stat	Saccharide	Pentafuranose (4TMS)	786	1585.4		3
381	104.9	16.1328	0.921954	0.000465117	0.000464155	0.000208366	0.000262331	0.000553317	0.000685715	0.000552708	0.000606498	0.00095787	0.00109339	0.00264026	0.000939363	0.000363243	0.000579907	0.00102563	2.82354	l.stat	Fatty acid	Eicosapentaenoic acid (1TMS)		2413.02	2416	1
24	117	5.5335	0.914362	0.000309381	0.000194494	0.000313908	0.000210327	0.00107889	0.000964234	0.000272875	0.000805609	0.00133224	0.000927376	0.00110777	0.000512283	0.000259854	0.000884922	0.00101757	3.44542	l.stat	Unknown		<700	1014.92		4
47	116	6.4077	0.909759	0.0034393	0.00409295	0.00435037	0.00329964	6.7541e-05	5.38944e-05	0.00257011	1.00612e-05	0.000147762	0.000147944	3.70955e-05	0.000188559	0.00376613	6.07177e-05	0.000147853	62.0269	exp	Amino acid	Alanine (2TMS)	841	1105.79	1103	1
323	103	14.2793	0.906518	0.00359872	0.0031621	0.00322474	0.00287702	0.00473937	0.00331418	0.00299626	0.00348706	0.00520785	0.0043646	0.00746196	0.00424282	0.00319342	0.00340062	0.00478623	1.49878	l.stat	Saccharide	Hexose (TMS)	840	2086.57		3
419	101	17.5445	0.902673	0.000135962	6.75344e-05	4.15987e-05	7.64072e-05	0.000105426	8.29304e-05	0.000111427	3.97386e-05	0.000175739	0.00021177	0.000301353	0.000180725	7.19708e-05	9.41784e-05	0.000196247	2.72676	l.stat	Unknown		<700	2661.65		4
403	204	16.9236	0.897539	0.00507165	0.00416618	0.00355046	0.00386209	0.00226863	0.00190577	0.00463635	0.00172229	0.00134916	0.00127947	0.000552618	0.00142251	0.00401414	0.0020872	0.00131432	3.05416	exp	Saccharide	? Galactosylglycerol (6TMS) or Glucopyranose (5TMS)	846	2552.3		3
262	204	12.817	0.895358	0.00027266	0.00030921	0.000275328	0.000267913	0.000381215	0.000306367	0.00039356	0.000206877	0.00010048	9.93089e-05	4.63133e-05	0.000136465	0.000273994	0.000343791	9.98944e-05	3.44154	exp/e.stat	Unknown		<700	1846.62		4
380	117	16.0954	0.891761	0.000428262	0.00042587	0.000136562	0.000222329	0.000327069	0.000320047	0.000584818	0.000248631	0.00108559	0.000881781	0.00138661	0.000550873	0.0003241	0.000323558	0.000983685	3.04021	l.stat	Fatty acid	Arachidonic acid (1TMS)	741	2406.43	2405	1
155	109.1	10.0183	0.888736	0.000212565	8.06105e-05	8.16415e-05	5.48083e-05	0.000107246	0.000144375	8.83624e-05	7.74991e-05	0.000321713	0.000321421	0.000366929	0.000225521	8.1126e-05	9.78042e-05	0.000321567	3.9638	l.stat	Alcohols	Pentadecanal or Decanediol or Dodecenol	758	1481.11		3
452	104.9	19.4049	0.886916	0.00047226	0.000335449	0.000247157	0.000316461	0.00108783	0.000657718	0.000608269	0.00101364	0.00194563	0.00143072	0.00645863	0.00159819	0.000325955	0.00083568	0.00177191	5.43605	l.stat	Sterol	Ergosta-4,6,22-triene or Ergosta-5,22-dien-3-ol (acetate)/ 710	788	2957.49		3
198	103	11.3166	0.880823	0.00098852	0.000713391	0.000895529	0.000730281	0.00162873	0.00155413	0.00180194	0.00156669	0.00333446	0.00250972	0.00287822	0.00162955	0.000812905	0.00159771	0.00269397	2.79868	l.stat	Saccharide	Xylose (Meox 4TMS)	888	1647.89	1648	1
302	292	13.7605	0.880582	0.000172816	0.00011347	0.000101048	0.000141893	7.40602e-05	3.32274e-05	0.000126004	5.49952e-05	4.42692e-06	1.82357e-05	0	1.3732e-05	0.000127682	6.45277e-05	9.07946e-06	14.0627	exp	Sugar acid	Hexonic acid (6TMS)	788	1995.2		3
267	123	12.958	0.877914	0.000395541	0.000354845	0.000342754	0.000288687	0.00067166	0.000538319	0.000202853	0.000668123	0.00112259	0.000714314	0.00287591	0.000661509	0.0003488	0.000603221	0.000918451	2.63318	l.stat	Others	?? Phytol (3-Eicosyne/ Skel_Cell_071)	751	1865.3		3
195	333	11.1469	0.877438	0.00050363	0.000342312	0.000379081	0.000427907	7.34319e-05	9.64101e-06	0.000249172	2.65545e-05	3.62031e-05	1.21446e-05	0	1.2207e-05	0.000403494	4.99932e-05	1.21758e-05	32.0956	exp	Sugar acid	Galacturonic acid (Meox 5TMS)	715	1625.42		3
424	204.1	17.8429	0.8771	0.00983644	0.00790975	0.00909336	0.00954212	0.0122323	0.0107412	0.00984608	0.00912711	0.0128345	0.0189215	0.0192351	0.0120772	0.00931774	0.0102936	0.015878	1.70406	l.stat	Saccharide	Maltose (Meox TMS)	923	2714.21	2712	1
159	228.1	10.1013	0.876394	0.000341591	0.000258333	0.000243983	0.0003346	5.37015e-05	5.20291e-05	0.000181937	2.45842e-05	4.41544e-05	2.33984e-05	8.11853e-06	1.79017e-05	0.000296466	5.28653e-05	2.06501e-05	14.3567	exp	Unknown		<700	1489.74		4
83	103.1	7.561	0.876311	0.000322271	0.00030379	0.000453256	0.000274034	0.00207856	0.00118505	0.000864746	0.00143339	0.00189443	0.000788495	0.00237944	0.000364946	0.000313031	0.00130922	0.00134146	4.81048	e./l.stat	Saccharide	Glyceraldehyde (Meox 2TMS)	819	1225.68	1224	1
34	151	5.9533	0.875936	0.00385814	0.00438262	0.00396651	0.00368072	0.00758814	0.00475889	0.0045221	0.0114359	0.0127791	0.0150208	0.0568417	0.0147809	0.00391232	0.00617352	0.0149008	6.12487	l.stat	Others	Phenol (1TMS)	918	1058.56		2
36	242.3	6.034	0.875552	4.02817e-05	5.15375e-05	2.74045e-05	4.68735e-05	1.75769e-05	9.7515e-06	2.32922e-05	1.4358e-05	3.94084e-06	3.6988e-06	0	2.98779e-06	4.35776e-05	1.59674e-05	3.34329e-06	24.4019	exp	Unknown		<700	1066.94		4
275	116.9	13.113	0.873563	0.00348174	0.00317977	0.00341124	0.00297736	0.00220598	0.00302448	0.00298772	0.00257028	0.00416003	0.00394699	0.00671257	0.00376667	0.00329551	0.002779	0.00405351	1.45862	l.stat	Sugar alcohol	Glycerol (3TMS)	718	1885.83		3
311	318.1	13.9723	0.871852	0.0284114	0.0280402	0.0282157	0.034048	0.05189	0.0573321	0.0356351	0.0579021	0.0616772	0.047604	0.0401739	0.0281707	0.0283136	0.0546111	0.043889	1.92879	e.stat	Sugar alcohol	Scyllo-Inositol (6TMS)	916	2032.5	2035	1
428	361.2	17.9462	0.871821	0.000131847	0.000129355	0.00011623	0.000131048	0.000242689	0.000284605	0.000161398	0.000197765	0.000243176	0.000174775	0.000140764	0.00010517	0.000130202	0.000220227	0.000157769	1.69143	e.stat	Saccharide	Disaccharide		2732.4		3
122	188.1	8.939	0.870407	0.00267899	0.00427706	0.00529443	0.00538911	0.00318416	0.00350446	0.00476358	0.00441648	0.00275275	0.00195005	4.00442e-06	0.00250121	0.00478575	0.00396047	0.00222563	2.15029	exp	Amino acid	Alanine (3TMS)	905	1368.92	1366	1
387	107	16.3022	0.868247	0.000165872	0.000215034	9.45207e-05	0.000120273	0.000642788	0.000338201	0.000243727	0.00039757	0.000617124	0.000979603	0.00370398	0.000913301	0.000143073	0.000367886	0.000946452	6.61518	l.stat	Fatty acid	6,9,12-Octadecatrienoic acid (Me) or 7,10,13-Hexadecatrienal	856	2442.85		3
261	123.1	12.7903	0.867135	0.001209	0.00126637	0.0010789	0.000907383	0.00148984	0.00126825	0.000534193	0.00152071	0.00237315	0.00200367	0.00691672	0.0018713	0.00114395	0.00137905	0.00218841	1.91303	l.stat	Others	? Phytol (3-Eicosyne/ Skel_Cell_071)	850	1843.09		3
150	232.2	9.8823	0.86578	0.000173949	0.00014414	0.000159302	0.000180378	1.20994e-05	1.96888e-06	4.64656e-05	4.33271e-06	4.86045e-06	2.15299e-06	8.19044e-06	4.47725e-06	0.000166626	8.21605e-06	4.66885e-06	35.6888	exp	Unknown	Pyruvic acid oxime (2TMS) or Aspartic acid (3TMS)	747	1466.98		4
215	129.1	11.7304	0.863406	0.00180058	0.00210851	0.00195776	0.00220351	0.00740301	0.00532771	0.00204263	0.00491501	0.00489093	0.00268074	0.00610738	0.00145994	0.00203314	0.00512136	0.00378583	2.51895	e.stat	Saccharide	1,6-Anhydroglucose (3TMS) or…	780	1702.7	1705	1
181	114.1	10.7265	0.862121	0.000381444	0.000566093	0.000727769	0.000579339	0.000109266	0.000112247	0.000220387	0.000185966	0	0	0	0	0.000572716	0.000149106	0	-	exp	Amino acid	Serine (4TMS)	<700	1569.74	1569	1
178	116.9	10.5611	0.858923	0.0169808	0.0109333	0.014584	0.0145335	0.0100006	0.00880491	0.0143091	0.0104491	0.0114564	0.0091035	0.00021961	0.0102172	0.0145587	0.0102249	0.00966035	1.50706	exp	Sugar acid	Threonic acid (4TMS)	924	1547.83	1549	1
392	109	16.4235	0.855619	0.000182629	0.000174365	0.000104607	0.000148881	0.00066859	0.000454692	0.00016283	0.000359218	0.000567092	0.000665168	0.00289049	0.0006799	0.000161623	0.000406955	0.000672534	4.16112	l.stat	FA derivative	?? Octadeca(di)enal	762	2464.22		3
330	264	14.475	0.854027	0.00147808	0.00085151	0.00107483	0.000984461	0.000108895	4.47911e-05	0.0011089	0.000109115	7.0987e-06	3.62535e-05	0	0.000111631	0.00102964	0.000109005	2.16761e-05	47.5014	exp	Others	Adenine (N7- 2TMS) like	734	2121.04		3
170	156.1	10.3487	0.853888	0.0193205	0.0122032	0.0117628	0.020002	0.00111685	0	0.0115665	0.000293912	0.000110703	0.000100627	0	0.00068371	0.0157618	0.000705381	0.000105665	149.168	exp	Amino acid	Pyroglutamic acid (2TMS) = Glutamate	919	1519.7	1519	1
27	160	5.7152	0.853764	0.000371732	0.000235296	0.000363182	0.000333017	1.86895e-05	4.22055e-06	0.000298817	3.55563e-05	9.24391e-05	4.24837e-05	7.53507e-06	1.88497e-05	0.0003481	2.71229e-05	3.06667e-05	8.41348	exp	Unknown		<700	1033.8		4
286	143	13.3864	0.85212	0.000401558	0.000339535	0.000330017	0.000326032	0.00166054	0.00390045	0.000521838	0.00382898	0.0019426	0.00096293	0.00026982	0.00067627	0.000334776	0.00274476	0.0008196	8.1988	e.stat	Fatty acid	Hexadecanoic acid (Me)	831	1929.31	1930	1
118	166	8.855	0.851005	0.000130802	0.000134443	0.000137566	0.000143212	4.07488e-05	3.15717e-05	3.21656e-05	3.81003e-05	5.684e-05	1.0026e-05	0	2.36905e-05	0.000136004	3.51329e-05	1.68583e-05	8.06751	exp	Others	Pyrrole-2-carboxylic acid (2TMS)	818	1360.19	1357	1
413	102.9	17.3671	0.850177	0.000797622	0.000973809	0.000679068	0.000756739	0.00191528	0.00197503	0.00117615	0.00110116	0.00212613	0.00203001	0.00192916	0.00142701	0.000777181	0.00154572	0.00197958	2.54714	l.stat	Saccharide	Maltotriose (Meox 11TMS)	826	2630.41		3
399	129.1	16.7336	0.848575	0.000664235	0.000462627	0.000471431	0.000460715	0.000389673	0.000179892	0.000694756	0.000381843	0.000493849	0.000859153	0.00135043	0.000928848	0.000467029	0.000385758	0.000894	2.31752	l.stat	Unknown		<700	2518.83		4
263	117	12.8326	0.847385	0.0376958	0.0403453	0.0376576	0.0285144	0.0227549	0.00860921	0.0285701	0.0156112	0.00713242	0.0388036	0	0.0299095	0.0376767	0.019183	0.0185209	2.03427	exp	Fatty acid	Tetradecanoic acid (1TMS)	834	1848.69	1848	1
121	162	8.9274	0.845377	0.000439082	0.000251637	0.000513245	0.000456832	8.50525e-05	6.22043e-05	0.00040814	2.99238e-05	5.16415e-05	1.9833e-05	2.31011e-05	2.89939e-05	0.000447957	7.36284e-05	2.60475e-05	17.1977	exp	Unknown		<700	1367.71		4
294	333.1	13.5862	0.844149	0.000198568	0.000180118	0.000184067	0.000192575	8.89837e-05	7.22369e-05	0.000294923	8.10073e-05	4.52553e-05	3.4317e-05	1.68236e-06	2.26758e-05	0.000188321	8.49955e-05	2.84964e-05	6.60858	exp	Sugar acid	Hexonic acid (6TMS) or Pentonic acid (5TMS)	766	1964.5		3
260	156	12.7703	0.843163	0.000190022	0.000208374	0.000264976	0.000319247	6.3888e-05	1.6777e-05	0.000120563	3.62829e-05	5.30877e-05	2.09014e-05	3.66845e-05	1.07306e-05	0.000236675	5.00855e-05	2.8793e-05	8.21991	exp	Unknown		<700	1840.44		4
327	105	14.413	0.842987	0.00139505	0.000791329	0.000467967	0.00115386	0.00262888	0.00484907	0.000692666	0.00327492	0.00424823	0.00229444	0.0024834	0.00209082	0.000972595	0.0029519	0.00238892	3.03508	e./l.stat	Fatty acid	6,9,12-Octadecatrienoic acid (Me)(C18:3n-6 ME)	922	2110.12	2106	2
197	143.1	11.2549	0.842645	0.000347816	0.000224299	0.000257565	0.000246471	0.000104097	6.13782e-05	0.000183117	9.06771e-05	3.41108e-05	9.95023e-05	6.08408e-05	5.34098e-05	0.000252018	9.73869e-05	5.71253e-05	4.72794	exp	Sugar acid		<700	1639.72		3
105	117	8.3139	0.84154	0.00135303	0.00102603	0.0008515	0.00120779	0.000286461	7.68587e-05	0.000372145	0.00019834	0.00013608	0.000148224	0.000130879	0.000173166	0.00111691	0.000242401	0.000142152	7.85715	exp	Amino acid	Threonine (2TMS)	821	1303.94	1300	1
165	241.9	10.1913	0.835477	0.000107817	6.83478e-05	0.000155719	9.87085e-05	1.24387e-05	8.79676e-06	5.25674e-05	7.08963e-06	9.19852e-06	1.81713e-06	0	0	0.000103263	1.06177e-05	9.08563e-07	113.655	exp	Unknown		<700	1499.1		4
293	102.9	13.5512	0.833292	0.0020635	0.00224819	0.00169976	0.00176181	0.00269753	0.0113578	0.00342293	0.0106648	0.00105809	0.000489198	0.000424027	0.00056831	0.00191265	0.00704388	0.000528754	13.3216	e.stat	Sugar alcohol	?? Glycerol (3TMS) pattern + m/z 285, 333 and 375	796	1958.33		3
368	138.1	15.7143	0.832983	0.000114001	4.28854e-05	2.41375e-05	4.66347e-05	6.41208e-05	9.59686e-05	5.18104e-05	5.99067e-05	0	0	0	0	4.476e-05	6.20138e-05	0	-	exp/e.stat	Unknown		<700	2339.31		4
206	156.9	11.503	0.832082	0.000227059	0.000171147	0.000224026	0.000198174	0.000578565	0.00087362	0.000248008	0.00102957	0.00100439	0.000479281	0.000424634	0.000288008	0.0002111	0.000726093	0.000451957	3.43956	e./l.stat	Unknown		<700	1672.58		4
185	142	10.8362	0.831907	0.000494796	0.000412199	0.000427988	0.000720591	8.97094e-05	4.94722e-05	0.000238364	2.52242e-05	4.45413e-05	0.000104027	4.701e-05	0	0.000461392	6.95908e-05	4.57757e-05	10.5102	exp	Amino acid	Proline +CO2 (2TMS)	779	1584.26	1583	1
364	204	15.6073	0.831696	0.0246201	0.0134322	0.0145458	0.0237924	0.00656342	0.00326197	0.0171093	0.00575492	0.00201806	0.00107215	0.00138738	0.00116632	0.0191691	0.00615917	0.00127685	15.0128	exp	Saccharide	? Glucopyranose (5TMS) or Galactinol (9TMS)	863	2320.46		3
98	117	8.0628	0.83056	0.0293267	0.0156772	0.0159109	0.019517	0.0341595	0.0229954	0.0280926	0.0258236	0.0151209	0.0140521	0.0113049	0.0138571	0.017714	0.0269581	0.0139546	1.93184	e.stat	Sugar alcohol	Glycerol (3TMS)	915	1277.84	1277	1
188	110	10.8755	0.828954	0.0080079	0.0039639	0.00992039	0.00640629	0.000589494	0.000759546	0.00400369	0.000294827	0.000223696	0.000112898	0	0.000116931	0.00720709	0.00067452	0.000114915	93.5025	exp	Unknown		<700	1589.47		4
319	105	14.1776	0.828719	0.00281377	0.00199054	0.00139546	0.00198612	0.00341165	0.00323728	0.00158801	0.00227546	0.00368072	0.00319324	0.00484658	0.00179164	0.00198833	0.00275637	0.00343698	1.72858	l.stat	Others	7,10-C16:2-enal	723	2068.66		3
95	132	7.9681	0.828714	0.000797755	0.000830956	0.000664616	0.000450544	2.02945e-05	0	0.00015464	8.79574e-06	6.64437e-05	4.51334e-05	6.39355e-05	2.70109e-05	0.000731185	1.45451e-05	5.45345e-05	50.2702	exp	Amino acid	Serine (2TMS)	777	1267.99	1265	1
433	116.9	18.1099	0.826357	0.000260995	0.000236662	0.000151504	0.000133072	0.000267341	0.00033746	0.000385097	0.000289843	0.000470671	0.0006557	0.00228654	0.000356593	0.000194083	0.000313652	0.000563186	2.90177	l.stat	Hydrdocarbon		703	2761.23		3
238	217.1	12.2612	0.825818	0.0020137	0.00158701	0.00180127	0.00207597	0.00245111	0.00376622	0.0027475	0.0034946	0.0033489	0.00165792	0.000221155	0.0011267	0.00190749	0.00312105	0.00139231	2.24164	e.stat	Saccharide	Hexose-derived?	777	1773.01		3
22	114.9	5.4538	0.823235	0.00041544	0.000216941	0.000535354	0.000357914	0	0	0.000206673	0	0.000237883	0	0	0.000260884	0.000386677	0	0.000118942	9.7333	exp	Unknown		<700	1006.63		4
410	116.9	17.186	0.82307	0.00027028	0.000317076	0.000125948	0.000220152	0.000353187	0.000247597	0.000431326	0.000399116	0.00038848	0.000637358	0.000648353	0.000471387	0.000245216	0.000376151	0.000554372	2.26075	l.stat	FA derivative	1-C16:0-Glycerol (2TMS)	<700	2598.51	2605	1
86	110	7.7867	0.819774	0.0144921	0.0102166	0.0205798	0.0115001	0.00260462	0.00504777	0.00583376	0.00314957	0.00204998	0.000657318	0	0.00087849	0.0129961	0.00409867	0.000767904	16.9241	exp	Others	1-Methyl-6-pyrimidinone	749	1249.14		3
285	189.1	13.3721	0.819288	0.000498212	0.000613429	0.000351172	0.000579682	0.00125677	0.00589582	0.00085006	0.00623039	0.00227314	8.64768e-05	0.000130998	0.000214835	0.000538947	0.00357629	0.000172917	20.6822	e.stat	Sugar alcohol	?? Ribitol (5TMS) or Threitol (4TMS)	798	1926.79		3
337	129.1	14.7968	0.813156	0.000317024	0.000207903	0.000150149	0.000259302	0.000394155	0.000273424	0.000210854	0.00028166	0.000305127	0.000386317	0.000659437	0.000270698	0.000233602	0.000277542	0.000345722	1.47996	l.stat	Unknown		<700	2177.71		4
204	217	11.4273	0.812403	0.000550265	0.000594339	0.000770715	0.000680283	0.00210864	0.00249454	0.000426486	0.00305106	0.0026113	0.000654189	0.00689986	0.000483799	0.000637311	0.00230159	0.00163274	3.61141	l.stat	Saccharide	1,6-Anhydroglucose (3TMS) or (alcyl-)Pentofuranose (3TMS)	796	1662.56		3
231	217	12.0341	0.812071	0.000344545	0.000208131	0.000196378	0.000211453	0.0015595	0.000991276	0.000359069	0.000689168	0.00101974	0.00113416	0.000954799	0.00057665	0.000209792	0.000840222	0.000987269	4.70595	e./l.stat	Saccharide	Monosaccharide	<700	1742.93		3
109	174	8.4339	0.811606	0.000417755	0.00117074	0.000891673	0.000318898	1.13673e-05	0	0.000297843	2.34399e-05	2.30736e-05	7.62066e-05	0	5.01655e-05	0.000654714	1.74036e-05	3.66195e-05	37.6195	exp	Amino acid	Glycine (3TMS)	819	1316.41	1313	1
291	205	13.5328	0.811263	0.00397222	0.0041193	0.00269702	0.00339916	0.00416256	0.0227961	0.00660752	0.024127	0.00111205	0.000411689	0	0.000496266	0.00368569	0.0147018	0.000453977	32.3845	e.stat	Sugar alcohol	?? Threitol (4TMS)	793	1955.09		3
130	143	9.1747	0.811103	0.000532567	0.000516589	0.000321542	0.000391273	0.000234726	5.15358e-05	0.000539249	0.000147588	0.000153539	0.000424658	2.18869e-05	0.000293925	0.000453931	0.000191157	0.000223732	2.37465	exp	Unknown		<700	1393.42		4
96	153.1	7.9848	0.810218	0.000995201	0.00043807	0.00062692	0.000534752	7.82991e-05	0	0.000516398	7.89782e-05	0.000123802	0	0	0.000102357	0.000580836	7.86386e-05	5.11786e-05	11.3492	exp	Unknown		<700	1269.73		4
331	109	14.4964	0.804256	0.000462735	0.000402838	0.000252792	0.00025446	0.00106949	0.00189003	0.000423302	0.00136407	0.00164353	0.000932749	0.000633099	0.000872348	0.000328649	0.00121678	0.000902548	3.70237	e./l.stat	Fatty acid	9,12-Octadecadienoic acid (Me)(C18:2 ME)	865	2124.81	2125	2
123	110	8.994	0.80368	0.0073655	0.00310107	0.00785389	0.00447912	0.000465096	0.000393995	0.00292331	0.00016239	0.0001797	7.46802e-05	0	3.5415e-05	0.00592231	0.000429546	5.50476e-05	107.585	exp	Unknown		<700	1374.64		4
389	116.9	16.3645	0.803324	0.000333483	0.000401746	0.000178204	0.000310823	0.000352714	0.000210942	0.000562872	0.000104093	0.000356472	0.000772241	0.00212616	0.000584147	0.000322153	0.000281828	0.000678194	2.40641	l.stat	Hydrocarbon			2453.83		3
194	217.1	11.0732	0.801	0.0109127	0.0101635	0.00990585	0.00979677	0.0160074	0.0177018	0.0165454	0.0070704	0.00520317	0.0103443	0	0.00549851	0.0100347	0.0162764	0.00535084	3.41267	e.stat	Saccharide	Pentafuranose (5TMS) or Fructose (5TMS)	845	1615.66		3
343	191.1	14.9578	0.800087	0.00172069	0.0016146	0.00180602	0.00197529	0.00295483	0.00370746	0.00197445	0.00288563	0.0016712	0.00216316	0.00396898	0.00177799	0.00176336	0.00292023	0.00197058	1.65606	e.stat	Sugar alcohol	?? Hexitol (6TMS) or Monosaccharide (Meox 6TMS)	760	2206.07		3

## Sheet: Table S7
Station parameters						Nutrients			Phytoplankton Biomass					P.pouchetii cell sizes					P. pouchetii
Station	Station	Description	Longitude	Latitude	Depth	NO3	PO4	Si	P. pouchetii	Diatoms	Flagellates	Ciliates	Unknown	2 µm	3 µm	4 µm	5 µm	6 µm	colonial cells
#	log		N	E	m	μmol/l	μmol/l	μmol/l	mg/m²	mg/m²	mg/m²	mg/m²	mg/m²	mg/m²	mg/m²	mg/m²	mg/m²	mg/m²	cells/mL
1	569	Arctic Water (Barents Sea)	75° 48.15'	20° 03.63'	5	4.22882	0.339035	1.61621	50.2855	909.693	146.037	3.8878	80.7568	0.213262	2.8511	4.20024	43.0209	0	14.5033
1	569	Arctic Water (Barents Sea)	75° 48.15'	20° 03.63'	15	3.66381	0.296345	1.24102	8.81486	4177.41	257.858	13.8438	40.0088	0.0455763	1.1424	1.61568	6.0112	0	15.6674
1	569	Arctic Water (Barents Sea)	75° 48.15'	20° 03.63'	30	3.92145	0.30285	1.24067	4.65193	5528.35	185.835	3.246	14.848	0.136729	1.29472	2.51328	0.7072	0	17.5681
2	571	Polar Front	74° 42.51'	19° 59.49'	5	n.a.	n.a.	n.a.	8.75913	464.729	52.8736	38.5224	21.9751	0.136729	0.83776	0.35904	7.4256	0	135.074
2	571	Polar Front	74° 42.51'	19° 59.49'	15	n.a.	n.a.	n.a.	5.62158	595.517	31.6308	3.9784	15.1019	0.0455763	0.60928	1.07712	3.8896	0	169.17
2	571	Polar Front	74° 42.51'	19° 59.49'	30	n.a.	n.a.	n.a.	4.73474	147.035	13.5863	5.1854	6.37212	0.018264	0.45696	1.07712	3.1824	0	109.352
3	572	North Atlantic Water (Barents Sea)	72° 45.50'	20° 02.78'	5	5.86132	0.530733	1.96264	363.039	1396.93	106.126	71.2462	14.6768	0.136729	0.45696	0.35904	362.086	0	7068.22
3	572	North Atlantic Water (Barents Sea)	72° 45.50'	20° 02.78'	30	8.31691	0.490279	3.38351	288.576	1120.88	260.185	45.1754	7.81222	0.136729	0.60928	0	287.83	0	2668.49
3	572	North Atlantic Water (Barents Sea)	72° 45.50'	20° 02.78'	60	8.64469	0.601883	3.03956	192.908	524.503	65.3555	14.5213	2.60741	0.0455763	0.15232	0.71808	191.992	0
4	575	Fjord (Porsanger - inner)	70° 20.95'	25° 15.57'	5	0	0	0.118315	273.533	394.738	99.3325	18.326	11.9347	0.227882	1.37088	1.07712	270.858	0	12515.6
4	575	Fjord (Porsanger - inner)	70° 20.95'	25° 15.57'	20	0	0.051182	0.22338	300.148	557.12	92.3167	12.2774	37.1734	0.273458	1.06624	1.07712	297.731	0	18427
4	575	Fjord (Porsanger - inner)	70° 20.95'	25° 15.57'	40	0.495244	0.0196727	0.308924	327.725	447.795	31.6272	12.0218	20.9179	0.182305	0.45696	0.35904	326.726	0
5a	576	Fjord (Porsanger - outer)	70° 51.19'	26° 05.36'	5	0.0913013	0.108937	1.11437	444.287	65.7069	51.8664	246.182	14.5218	0.0455763	0.45696	1.07712	442.707	0	30620.4
5a	576	Fjord (Porsanger - outer)	70° 51.19'	26° 05.36'	20	3.43097	0.225264	1.3211	375.571	52.9667	37.9244	165.606	4.42842	0.0911526	0.30464	0.35904	374.816	0	15616.1
5a	576	Fjord (Porsanger - outer)	70° 51.19'	26° 05.36'	40	5.07129	0.334928	1.78717	240.853	24.8176	16.8945	61.619	2.84283	0.0455763	0	0.35904	240.448	0	3016.07
5b	584	Fjord (Porsanger - outer)	70° 51.06'	26° 04.70'	5	0.673941	0.0618815	1.55688	628.57	131.044	33.5022	33.9425	6.56803	0	0.91392	1.07712	626.579	0	32835.2
5b	584	Fjord (Porsanger - outer)	70° 51.06'	26° 04.70'	20	2.09858	0.234606	0.811455	489.654	221.422	12.1319	13.1156	4.45453	0	0.60928	1.07712	487.968	0	18844.6
5b	584	Fjord (Porsanger - outer)	70° 51.06'	26° 04.70'	40	3.70882	0.274648	0.932756	345.037	86.9999	17.3932	10.7712	2.77676	0	0.60928	1.43616	342.992	0	5556.92
6	586	Fjord (Ulsfjord)	69° 55.79'	19° 53.53'	5	0	0	1.05393	29.4991	4.34656	32.4179	22.3112	10.6625	2.00536	5.78816	3.23136	4.9504	13.5238	1285.84
6	586	Fjord (Ulsfjord)	69° 55.79'	19° 53.53'	38	3.1974	0.246697	1.03595	36.9295	6.72892	26.9615	12.9998	15.4991	3.91956	8.68224	2.87232	4.2432	17.2122	3663.43
6	586	Fjord (Ulsfjord)	69° 55.79'	19° 53.53'	50	4.35788	0.286785	1.62785	23.8806	0.63312	15.6026	14.4626	5.49057	2.87131	6.70208	2.87232	2.8288	8.60608	6358.46

## Sheet: Table S8
Lab data		Analyst	Field data		Metabolite identification			Station 1								Station 2								Station 3								Station 4									Station 5a								Station 5b
#	Phase	#	#	Cluster	Substance Class	Substance name	Level	1a	1b	1c	2a	2b	2c	3a	3b	1a	1b	2a	2b	2c	3a	3b	3c	1a	1b	1c	2b	2c	3a	3b	3c	1a	1b	1c	2a	2b	2c	3a	3b	3c	1a	1b	1c	2a	2b	2c	3a	3c	1a
286	e.stat	17	240	1	Fatty acid	C16:0 (Me)	1	0.000710896	0.000462168	0.0020434	0.000496644	0.00039513	0.00147311	0.0031618	2.33596e-05	9.0439e-05	0.00150182	0.000296827	0.003973	0.00340247	0.00753296	0.000616767	0.000172207	0.00419869	0.00247488	0.00316594	0.00936554	0.00851944	0.00085703	0.00231917	2.64042e-05	0.00419026	0.00118484	0.00835317	0.000875669	0.000131908	0.000475152	0.000543243	0.000855954	0.00199196	0.00915867	0.00932211	0.00648709	0.00186684	0.00383534	0.00478558	0.00134028	0.000950835	0.00256185
M	e.stat	24	281	1	Fatty acid	C18:0 (Me)	1	0.000121189	1.78463e-05	0.000120207	3.65687e-05	3.6454e-05	4.13834e-05	0.000414682	0	7.48413e-06	0.000154273	4.58917e-05	0.000745734	0.000654028	0.00139504	7.10492e-05	4.88242e-05	0.000313428	0.00026382	0.000383465	0.00206184	0.000835234	0.000939696	0.00177652	3.98739e-06	0.000234883	5.85393e-05	0.000624794	6.11472e-05	1.19721e-05	5.29767e-05	4.13719e-05	6.28269e-05	0.000153001	0.00119815	0.00125145	0.00122732	0.000496142	0.00112285	0.000911346	0.000340583	0.000374361	0.000675206
333	-	23	279	1	Fatty acid	C18:1 (Me)	1	1.07702e-05	4.17546e-06	0.000111994	1.13163e-05	8.80971e-06	0	0.000110956	0	3.61982e-06	4.90426e-05	1.3084e-05	0.000131282	9.42058e-05	0.000192024	2.34136e-05	8.90216e-06	5.54502e-05	4.99231e-05	0.000234684	0.000224874	0	9.93849e-05	0.00010751	2.09005e-06	0.000146847	3.20035e-05	0.000231242	3.24249e-05	2.59876e-06	9.07621e-06	6.05007e-06	3.41164e-05	3.47943e-05	0.000317705	0.00034106	0.000224681	4.78731e-05	0.000119754	9.86769e-05	3.54526e-05	4.17484e-05	0.000133966
327	e./l.stat	21	274	1	Fatty acid	C18:4n-3 (Me)	1	0.00050352	0.000186458	0.00193016	0.000313611	0.000342995	0.00163872	0.00216663	8.75455e-05	1.77964e-05	0.00108191	0.000163147	0.0014904	0.00158395	0.00245383	0.000393259	3.62134e-05	0.00384318	0.00144842	0.0024816	0.00509595	0.00305741	0	0.000183528	0	0.00127854	0.000337932	0.00311094	0.000549785	6.50315e-05	0.000330817	0.00042016	0.000384282	0.000540825	0.00460724	0.0035721	0.0033906	0.00162147	0.00280725	0.00375099	0.000912691	0.000586728	0.00374336
395	e./l.stat	33	339	1	Fatty acid	C22:6n-3 (Me)	1	0.000190027	3.0485e-05	0.000315503	0.00014784	0.000193005	0.000840445	0.001287	5.06489e-05	0	0.000451704	8.87642e-05	0.000578756	0.000597212	0.000952515	0.000213212	0	0.00161603	0.000984222	0.00141106	0.00188813	0	0	0	0	0.000582849	0.000170554	0.00162921	0.000266147	6.09517e-06	9.98315e-05	0.000225837	0.000291028	0.000491169	0.00146126	0.00114076	0.0010238	0.000370365	0.000839935	0.00100619	0.000263781	0.000109379	0.00099543
M	l.stat	39	386	1	FA derivative	1-C18:0-glycerol (2TMS)	1	0.00035914	0	0.00108788	0.000381197	0.000356251	0.00184536	0.0012562	0	5.11017e-05	0.00142496	0.000122726	0.000727437	0.000459815	0.00128753	0.000600189	0	0.000753628	0.000280113	0.000866891	0	0	8.98488e-05	6.78757e-06	2.82459e-06	0.000910868	0.00012	0.00100664	0.000361687	1.74583e-07	6.28202e-05	0.000223584	0.000411508	0.000466731	0.00101328	0.00101987	0.000709515	0.000167524	0.00218443	0.000866341	0.000436991	0.000402052	0.000765857
473	l.stat	40	416	1	Sterol	24-Methylcholesta-5,22-dien-3beta-ol (1TMS)	1	0.000263327	5.12665e-05	0.00124756	0.000751086	0.00101251	0.00308674	0.00383573	5.99177e-06	0.000191402	0.003444	0.00019853	0.00127062	0.00151871	0.00234633	0.000810352	3.69417e-06	0.00610847	0.00225917	0.00315103	0.00246658	0.0018525	0.000103433	6.46214e-05	9.76843e-05	0.00176122	0.000628304	0.00317213	0.00194125	4.98244e-05	0.000475487	0.00111731	0.00129647	0.00107661	0.0107532	0.00744714	0.00634091	0.00140084	0.00574659	0.0054412	0.000978653	0.000680696	0.00456608
284	exp/e.stat	16	239	1	Sugar alcohol	Mannitol (6TMS)	1	0.000605765	0.00219172	0	0.00128881	0.00155845	0.00331025	0.00257819	0	0.000898604	0.00529174	0.000546214	0	0.00353402	0	0.00171494	0	0.0342755	0.0260274	0.00803283	0.0379464	0.0182178	0.00122571	0.000848049	0.000526666	0.00727816	0.00418834	0.01118	0.0109425	0.00179421	0.00967867	0.00357809	0.00547337	0.00621297	0.00300164	0.0141359	0.0303992	0.00435375	0.0218691	0.0572676	0.00284529	0.00287029	0.0763854
311	e.stat	19	262	1	Sugar alcohol	Scyllo-Inositol (6TMS)	1	0.000287822	0.00136355	0	0.00166733	0.00176869	0.00487171	0.00570275	0	0.000951885	0.00526278	0.000347247	0.0025989	0	0.00771487	0.0017096	0	0.0233989	0.0128291	0.0144402	0.0413139	0.035424	0	0	0	0.0377556	0.00738557	0.024001	0.0108814	0.000351722	0.0112146	0.0067537	0.012242	0.0193364	0.0363195	0.0619659	0.0500523	0.00705656	0.0388308	0.0518659	0.0150945	0.012968	0.0523241
M	-	1	72	1	Unknown	-	4	0	4.05882e-07	0	5.00205e-06	4.97522e-06	0	0	0	7.06526e-06	4.55033e-05	0	0	0	0	0	0	0	0	0	0	0	0.000103586	0	3.36778e-06	0	0	0	1.28312e-05	0	0	9.9581e-06	4.5583e-06	0	0	0	0	0	0	0	3.89813e-05	0	2.92571e-05
172/173	-	4	147	1	Unknown	-	4	0.000627657	0.00111824	0.000901047	0.000685072	0.000717385	0.00199143	0.00186005	0.000129399	0.000301682	0.00386815	0.000164077	0.000985196	0.00147494	0.00132711	0.000882257	0.000200564	0.00196382	0.00081061	0.0013799	0.00197895	0.00456068	4.75944e-05	6.65511e-05	6.53434e-05	0.000405889	0.000486677	0.000721263	0.00103883	0.000464284	0.000521965	0.000554699	0.000753749	0.000586296	0.000931444	0.00162802	0.00108315	0.000759719	0.00125021	0.00188143	0.00056194	0.000420445	0.00165152
M	l.stat	32	338	1	Unknown	-	4	7.95996e-05	0	0.000110709	5.85911e-05	5.61573e-05	0.000221262	0.000194347	0	2.47899e-05	0.000514005	2.36278e-05	0.000284178	0.000401296	0.000279906	0.000115345	9.24931e-06	0.000121691	5.21562e-05	0.00046683	0.000514395	2.83133e-05	0.000443263	9.21113e-05	7.75761e-06	0	3.79015e-05	0.000217286	0.000147001	1.25543e-05	3.96616e-05	8.03032e-05	7.34969e-05	2.80675e-05	0.000482165	0.000384144	0.000276844	0.000230628	0.000642352	0.000222215	0.000126439	0.000158653	0.000432806
253	-	9	215	1	Unknown	? Skel_Media_C168/205	4	0.000910098	0.00130393	0.00189302	0.00159331	0.00160753	0.00356555	0.00495622	0	0.000580841	0.00807843	0.000476414	0	0.00233239	0.00296943	0.00236905	0.000300114	0.00404516	0.00170886	0.00299155	0.00581665	0.00884565	0	0.000184113	2.66164e-05	0.00137411	0.00144323	0.00233178	0.00286443	0.000984919	0.00159471	0.00143003	0.00245519	0.00176591	0.00394544	0.00459943	0.00273921	0.00127122	0.0070629	0.00526171	0.000651842	0.000939596	0.00570502
M	l.stat	2	97	1	Unknown	?? Skel_Media_C086	4	0.000761669	0.0012538	0.00235234	0.00121	0.00125665	0.00177559	0.00349447	8.35203e-07	2.11677e-06	0.0055858	0.000402121	0.00171778	0.00276768	0.00411095	0.00140288	3.94442e-06	0.00378659	0.0014091	0.00338133	0.00945825	0.00657767	0.000304098	0.00121782	0.000187166	1.42931e-05	0.000967973	0.00141047	0.00118597	0.000832155	0.000362195	0.000708361	0.00108156	0.000637016	0.00333198	0.00322135	0.00295337	0.0018714	0.00405227	0.00470634	0.00108923	0.000984059	0.00298792
73	-	43	M	1	Unknown	-	4	0	0	0.000164136	6.67836e-05	0.000194097	0	0.000843788	0	0	0	2.32742e-05	0	0.000179668	0.000335085	7.7492e-05	0	0.000462394	8.62771e-05	0.000159755	0	0	0	0.000313604	0	0	0	0.000222975	4.20707e-05	0	0	1.64568e-05	5.09379e-05	2.56379e-05	0.000294802	0	0	8.18214e-05	0.000485962	0.000265202	0	6.88474e-05	0
171	-	46	M	1	Unknown	-	4	0	0	0	0	0	0	0	0	0	0	0	0	0	0	0	0	0	0	0	0	0.000320055	0	0	0	0	0	0	0	0	6.06341e-05	0	0	0	0	0	0	0	0.000497114	0	0	0	0
376	l.stat	48	M	1	Unknown	-	4	3.85608e-05	0	0	5.96932e-05	6.73216e-05	0	0.000265094	0	3.20164e-05	0.000264841	2.4177e-05	5.24219e-05	0.000323388	0.000206765	6.79699e-05	0	0	4.08599e-05	9.34088e-05	0.000342443	0	0	0	0	0	3.38933e-05	5.9977e-05	4.05833e-05	1.38581e-05	2.43245e-05	2.38728e-05	2.54689e-05	4.74882e-05	0	0.000154331	9.73895e-05	6.46198e-05	0.000245034	0.000168826	6.31343e-05	0	0.0002223
181	exp	47	M	2	Amino acid	Serine (4TMS)	1	0	0	0	0	0	0	0	0	0	0	0	0	0	0	0	0	0	0	0	0	0	0	0	0	6.07245e-05	1.75776e-05	4.85589e-05	0	0	0	0	2.20321e-05	2.28429e-05	0	0	0	0	0	0	0	0	0
314	-	18	261	2	Fatty acid	C16:1 (1TMS)	1	0	0	0	0.00043385	0.000811439	0	0.00284161	0	0.00129844	0.00234776	0.00045535	0	0	0.00161285	0.00208337	0.000202014	0.00350272	0.000239221	0.000261086	0	0.00530371	0	0.000863687	0	0.00616939	0.00168699	0.00404052	0.00320871	0.00059685	0.000582894	0.000871692	0.00367897	0.0016516	0.00347315	0.000151167	0	0.000235217	0.000967508	0	0	0.000177422	0.000337291
332	-	22	278	2	Fatty acid	? C18:1/C18:3 (Me)	2	0	0	0	8.19866e-05	8.69676e-05	0	0.000299257	0	5.85006e-05	0.000111881	3.74283e-05	0	0	5.78284e-05	0.000105174	0	0.000198354	3.20818e-05	4.60097e-05	0	2.33108e-05	0	0	0	0.000258329	8.45366e-05	6.44832e-05	8.03104e-05	0	1.79488e-05	2.01006e-05	7.56182e-05	6.06265e-05	0.000316732	5.03433e-06	0	3.43416e-06	8.5925e-05	0	0	1.48734e-05	2.39432e-05
383	-	31	330	2	FA derivative	1-C14:0-glycerol (2TMS)	1	0.000318152	0.000510328	0.00267665	0.00145033	0.00107969	0.00369808	0.00383229	0	0.000199689	0.00128138	0.000181621	0.000479622	0.000185258	0.00129705	0.000724951	5.6866e-05	0.0030928	0.00116535	0.00186712	0.0011842	0.00153146	0	0	0	0.0186572	0.00906209	0.0239551	0.00781391	0.00112754	0.000532605	0.00520234	0.014805	0.0144021	0.000945915	0.00101996	0.000693529	0.000197528	0.000540534	0.00116842	0.000156125	0.000140817	0.00142993
410	e./l.stat	36	358	2	FA derivative	1-C16:0-glycerol (2TMS)	1	0.000706648	0.000213141	0.00305286	0.00162498	0.00130221	0.0066159	0.00436829	0	0.00022976	0.00273325	0.000285368	0.000697012	0.000286593	0.0022851	0.00112484	4.78795e-06	0.0047363	0.002153	0.00299032	0.000685128	0.00170528	0.000135808	5.26037e-05	1.08418e-05	0.0394747	0.0184464	0.0441836	0.0110987	0.000827155	0.000555872	0.00796705	0.0195996	0.0173554	0.00138148	0.00175968	0.00102605	0.000162652	0.000828477	0.000923801	0.000197536	0.000186787	0.00147189
205	e./l.stat	7	188	2	Saccharide	Ribose (Meox 4TMS)	1	0.000249376	0.000423099	9.53464e-05	0.000335476	0.000336352	0	0.000652762	0	6.66828e-05	3.87627e-07	0.00013991	0	0	0	0.00023607	0	0.00159529	0.00056442	0.00030827	0	0	0	0	0	0.00371415	0.00176895	0.00351068	0.00241421	0.000377528	0.000297419	0.00121001	0.00260456	0.00279668	0.000410976	0.000767117	0	1.54387e-05	0.00028127	0.000864365	0	0	0.00133358
429	l.stat	38	381	2	Saccharide	Maltose (Meox TMS)	1	8.88404e-05	0	0.00159516	0.000170968	0.000379463	0.00311197	0.000253782	1.39201e-07	2.5736e-05	0.0005025	1.97822e-05	6.99078e-05	5.04594e-05	0.000155131	7.43077e-05	0	0.000756855	0.000283701	0.000274133	1.39492e-06	4.76272e-05	2.56711e-06	0	0	0.00222575	0.000233533	0.00162529	0.00164099	2.61874e-07	0.000630003	0.000540931	0.000594626	0.00102975	0.000144323	0.000209414	0.000519412	4.39327e-07	4.34346e-06	4.84601e-05	6.94355e-05	4.61714e-07	0.0003874
403	exp	34	351	2	Saccharide	? Galactosylglycerol (6TMS)/Glucopyranose (5TMS)	3	0.000213061	2.13572e-05	0.0020788	0.000241041	0.000455691	0.00519101	0.000461778	1.8222e-06	3.75073e-05	0.000951988	4.9089e-05	0.000269106	0.000103749	0.000298192	0.0001901	2.07329e-09	0.00121176	0.000215848	0.000735173	0.000106363	3.66669e-05	7.13014e-06	0	2.31219e-05	0.00352413	0.00109078	0.00315843	0.000793896	5.46034e-05	0.000563387	0.000878905	0.00198254	0.00329847	0.000417015	0.000412869	0.000594213	2.50703e-05	0.000124055	0.000100681	3.82869e-05	4.32358e-05	0.00057143
281	-	15	235	2	Saccharide	? Glucose/Galactose (Meox 5TMS)	3	0.0168935	0.0195884	0.0538021	0.0110802	0.01396	0.0338223	0.0122874	0	1.64135e-05	0.0283793	0.00381272	0	0	3.43249e-05	0.00830606	0	0.0321293	0.0176447	7.33671e-05	3.52685e-05	4.57819e-06	0	0	0	0.0618603	0.0189874	0.057113	0.0276657	0.00441627	0.0176631	0.0137894	0.0196953	0.0114889	0	4.14686e-05	0.010431	0	0	0.000177356	0	0	0.0247349
180	-	51	162	2	Saccharide	?? Monosaccharide	3	0.000417348	0.00132647	0.0111961	0.0015361	0.00197545	0	0.00241813	0	0.0015071	0	0.0010741	0	0	0.000512279	0.00178918	0.000176533	0.00533522	0.00158093	0.000310066	0	0.000112217	0	0	0	0.0124784	0.0056042	0.00977588	0.00342839	0.000323707	0.00592986	0.000516749	0.00174148	0.00275271	0.00378441	0.00525806	0	0	0.000537324	0	0	5.45186e-05	0.00140203
413	e./l.stat	37	368	2	Saccharide	?? Disaccharide	3	0.000123967	1.6908e-05	0.000580526	0.000242116	0.000386615	0.00265222	0.00064218	2.0045e-06	3.05289e-05	0.000904893	4.05013e-05	0.000227586	0.000129001	0.000461816	0.00016101	0	0.00048791	0.000323837	0.000548591	0.000105074	6.99222e-05	0	6.78757e-06	1.19502e-06	0.00160768	0.000307142	0.00171416	0.00141178	1.19298e-06	0.000341904	0.000459445	0.000663699	0.000631794	0.000687972	0.000521502	0.000840556	9.66519e-06	0.000119755	0.000128476	6.90294e-06	3.00114e-06	0.000744501
341	l.stat	26	288	2	Terpene	Phytol (1TMS)	1	0.00141167	0.000824824	0.00713437	0.00360847	0.00318273	0.00615139	0.0145715	0	0.00133469	0.00852516	0.00157498	0.00308134	0.00372626	0.00956273	0.00354319	0.000486272	0.0220445	0.00800657	0.0101963	0.00827979	0.0225606	0.000292842	0.00133469	0.000109655	0.0195587	0.0076869	0.0262333	0.0144714	0.00293436	0.00288659	0.0127411	0.018954	0.0159438	0.00842953	0.00646609	0.00420577	0.00234271	0.00811765	0.0103626	0.0013376	0.00150734	0.0058913
M	l.stat	41	151	2	Unknown	-	4	5.80769e-05	9.23509e-05	0.000307087	0.000138038	0.000118452	0.000153981	0.000173011	1.55391e-05	3.13314e-05	0.000384757	3.22347e-05	0	0.000119661	4.23489e-05	7.13813e-05	6.59803e-06	0.000300758	0	3.39199e-05	0	0.000110041	1.28355e-06	0	0	0.000184832	8.91392e-05	0.000296652	0.000158154	3.25599e-05	0.000131851	0.000108965	0.000107704	0.000121209	0.000156661	0.000228284	9.63915e-06	9.66519e-06	0.000145816	1.07063e-05	4.85256e-05	0	0.000748481
122	exp/e.stat	45	M	3	Amino acid	Alanine (3TMS)	1	0.000158668	0.000349325	0.00068869	8.6129e-05	0.000457684	0.000189918	0.00266256	0	5.55658e-05	0.000359655	3.88423e-05	0.000137504	0.000799038	0.00271347	0.000195165	0	0.000477457	0.00026731	0.000674941	0.000255868	0.00369514	3.80253e-05	9.87814e-05	0	0.000124324	0.000107514	0.00024161	4.05466e-05	0	2.42629e-05	2.10984e-05	5.33041e-05	7.82179e-05	0.000687003	0.000656184	0.000229264	6.75048e-05	0.000866472	0.00060074	0.000101909	0.00016227	7.25828e-05
362	e./l.stat	29	307	3	Fatty acid	C20:5n-3 (Me)	1	0.00226784	0.000431932	0.0060979	0.00113407	0.00130753	0.00711913	0.0107324	0.000421138	0.000159134	0.00415297	0.000579586	0.00583249	0.0054121	0.00730815	0.0014317	9.36285e-05	0.00516696	0.00244144	0.00318494	0.00640653	0.00401742	0	0.000118928	0	0.00212035	0.000562368	0.00660741	0.00159986	9.51555e-05	0.000735093	0.00197271	0.00176723	0.0021239	0.00285817	0.0027341	0.00225689	0.000791711	0.00168278	0.00218896	0.000783841	0.000427988	0.00201838
322	l.stat	20	269	3	Fatty acid	? C22:6 (Me)/Tricyclohexadecadien	3	0.00137945	0.00121832	0.00558801	0.0023688	0.00194867	0.0130216	0.00692399	0.00138502	0.000398531	0.00476465	0.000425187	0.00200186	0.00248459	0.00366198	0.00142753	0.000147138	0.00605835	0.00186588	0.00222674	0.00474193	0.00397542	1.52241e-05	9.80845e-05	1.79047e-05	0.00131922	0.000682215	0.00204138	0.00123483	0.000246318	0.000395673	0.00138446	0.00154567	0.00116492	0.00176904	0.00151703	0.00174687	0.000561381	0.00157857	0.00182391	0.000486768	0.000346192	0.0031556
138	-	49	120	3	Saccharide	?? Erythrose (Meox 3TMS)	3	5.68645e-05	5.13317e-05	0.000197524	4.10095e-05	0.000292279	0	0.000919319	0	5.5703e-05	0.000406614	3.23393e-05	9.04787e-06	8.45072e-05	0.000437014	9.78071e-05	0	0.000949303	0.000447304	0.000689387	0.000376362	0	0	0.00158983	0	0.000275493	0.000132242	0.000247631	9.3664e-05	2.94786e-05	0.000107463	8.64516e-05	0.000212417	0.000438358	0.0002466	0.000284378	0.000138097	0.000194322	0.000461827	0.000136382	0	0	0.000104089
140	exp	49	123	3	Saccharide	Erythrose (Meox 3TMS)	1	3.18917e-05	4.40348e-05	0.000442263	0.00018638	0.000191436	1.59502e-05	0.000405966	1.044e-06	7.37363e-05	1.90716e-05	1.91106e-05	1.48442e-05	9.44312e-05	0.000758344	0.000148008	2.07679e-06	0.000150724	0.00013544	0.00212135	0.000808061	3.37413e-05	0	6.2785e-05	1.62957e-06	0.000109538	3.88097e-05	0.000442082	0.00014001	2.87848e-05	3.10807e-05	3.70955e-05	7.81618e-05	9.24269e-05	0.000210955	0.000422932	0.000181035	0.00021214	0.000293105	0.000202378	6.49142e-05	7.55432e-05	4.83019e-05
203/204	e./l.stat	6	183	3	Saccharide	?? Anhydroglucose/pentafuranose	3	0.00253462	0.0076035	0.0155237	0.00563501	0.00418729	0.00625992	0.00665243	0	0.00106958	0.00642861	0.000861539	0.000428726	0.00231372	0.00313225	0.00244016	0.000380201	0.0112412	0.00218599	0.00198787	0.000508913	0.00609118	0	0.000643025	0	0.00610901	0.00283904	0.00383663	0.00293491	0.000796336	0.00246305	0.00338119	0.00308986	0.00252211	0.00224498	0.00266559	0.00124241	0.000648377	0.00282736	0.00237075	6.22454e-05	0.000454837	0.00922018
254	e./l.stat	10	220	3	Saccharide	? Pentose/hexose	3	0.000462836	0.000774958	0.00360138	0.00132424	0.00121462	0.000795757	0.00335084	1.84435e-06	0.000339799	0.00230144	0.000242452	0.000330543	0.000968832	0.00109569	0.00107157	8.5474e-05	0.00302887	0.000531441	0.000798803	0.00133521	0.00208126	7.02769e-07	0.000298909	0	0.000863823	0.000514336	0.00126132	0.000909589	0.000218035	0.00086818	0.000797374	0.000815816	0.000562329	0.00122797	0.00102762	0.000809265	0.000161842	0.00153583	0.00100198	0.000220662	0.000273747	0.00134472
256	-	11	222	3	Saccharide	?? Pentose/hexose	3	0	1.52218e-05	0	0.00276072	0.000329564	0	0.00133928	0	0	0	2.60531e-05	0	3.46468e-05	0.000486694	9.81755e-06	0	5.40915e-05	0.00027748	7.01747e-05	0.00152878	0.00114996	0	0	0	0.000782945	6.47499e-05	0.000388433	0.0002323	3.54722e-05	5.46144e-05	9.00941e-05	0.000132507	0.000229469	0.00140908	0.000750185	0.000126096	0.000648645	0.000240238	0.00192191	0.00026353	0	0.000308638
352	e.stat	28	304	3	Saccharide	? (Di-)Galactosylglycerol (6TMS)	3	3.48854e-06	4.35604e-07	0	4.81151e-06	1.41345e-05	0.00015059	1.40342e-05	0.00035879	7.06526e-06	4.5295e-05	1.56716e-06	1.25475e-05	0	1.42649e-05	9.38526e-06	8.31359e-07	0	6.95402e-06	1.76189e-05	1.11594e-05	0	3.12331e-05	2.54534e-06	2.04621e-13	0	1.24797e-05	2.23575e-05	3.85338e-05	6.29036e-07	2.886e-06	3.19287e-05	2.03863e-05	1.18061e-05	5.52727e-06	1.2095e-05	1.87932e-05	4.15164e-05	3.40294e-05	9.01584e-06	0	2.07772e-06	0.000140158
178	exp	5	159	3	Sugar acid	Threonic acid (4TMS)	1	3.99682e-06	3.07506e-05	0.00107689	0.000292082	0.00177767	0	0.0222049	0	0.00395232	0.000553955	0.000241507	0	0.000204144	0.00117747	0.0022521	5.4716e-05	0.00114629	9.01808e-05	2.61203e-05	4.25451e-05	0.0111094	0	6.17183e-06	0	0.00678682	0.000484851	0.00293526	0.00095136	0.000172727	0.00192872	9.28154e-05	0.000890161	0.000178603	0.0028286	0.00125574	0.000228917	6.58991e-07	0.00553154	0.000299829	1.04101e-05	6.97547e-05	0.000664603
343	e.stat	27	292	3	Sugar alcohol	?? Hexitol (6TMS)/? Skel_Cell_C128	3	0.0222587	0.0538942	0.250831	0.0340421	0.0413426	0.146265	0.0977663	0.000683722	0.0140761	0.102427	0.0116211	0.0347316	0.0395808	0.0515112	0.0412415	0.000927875	0.101811	0.0306144	0.0398914	0.0800123	0.104265	0.00231685	0.00156348	0.000697156	0.0532139	0.021224	0.0608461	0.0390906	0.00248025	0.0298593	0.0232208	0.0282372	0.0202532	0.00568627	0.0143624	0.015285	0.00463616	0.0165303	0.0219307	0.00874887	0.00519392	0.0293708
261	l.stat	12	224	3	Terpene	? Phytol/Eicosyne/SkelCell	3	0.00120724	0.00122674	0.00474664	0.00214684	0.0017916	0.0097553	0.0066951	0.0022857	0.000395616	0.00656013	0.000419819	0.00265783	0.00314076	0.00403464	0.00153881	0.000174587	0.0063659	0.00212157	0.00332489	0.00813557	0.00580584	0.00013606	0.000288422	7.60042e-05	0.00126376	0.000622705	0.00186723	0.00138484	0.000226473	0.000299797	0.0011151	0.00124428	0.00103548	0.00384053	0.00275863	0.00291882	0.00158057	0.00419693	0.00481771	0.00112979	0.000643604	0.00622217
267	l.stat	13	228	3	Terpene	? Phytol/Eicosyne/SkelCell	3	0.000366076	0.000385302	0.00118605	0.000539206	0.000468047	0.00272349	0.00156285	0.000749576	9.20167e-05	0.00196776	0.000103363	0.00089095	0.00101506	0.00119887	0.000346103	6.41943e-05	0.00156086	0.000580631	0.000852501	0.00280771	0.00127269	3.29172e-05	4.89979e-05	2.76335e-05	0.000269145	0.00014522	0.000491438	0.000349711	5.90766e-05	7.50749e-05	0.000301142	0.000288871	0.00025316	0.000848066	0.000706059	0.00106268	0.00049364	0.00100791	0.00141027	0.000383804	0.000180694	0.00218859
274	-	14	232	3	Terpene	? Phytol/Eicosyne/SkelCell	3	0.00135044	0.00155244	0.00498784	0.00215664	0.00179399	0.0107025	0.00584929	0.00266793	0.000337493	0.00752927	0.000367475	0.00345641	0.00368775	0.00448783	0.00137683	0.000219914	0.00608271	0.0023034	0.00321844	0.00999075	0.0056701	0.000132039	0.000401583	0.00010009	0.000948339	0.000514892	0.00193721	0.00128931	0.000201369	0.000280717	0.00126994	0.00106973	0.00096819	0.00318987	0.00253943	0.0035295	0.00185506	0.00339059	0.00539124	0.00139295	0.000661223	0.00737107
86	exp	44	M	3	Others	?? Methylpyrimidinone	3	0	6.0011e-05	0.000159424	0	0	0	0.00036939	0	0	0.000356241	0	0	0	0	0	0	0.00135668	0.000162305	0	0.00124965	0.00502217	0	0	0	0.000284891	9.1327e-05	0.000198781	0.000102542	0	0.000256485	0	3.41674e-05	5.149e-05	0.00214294	0.000337839	0.00026092	0	0.00173582	0	0	0	0.000493225
156	exp	3	M	3	Unknown	-	4	9.4593e-06	1.1884e-05	5.16171e-05	2.04834e-05	4.15087e-05	0	5.22015e-05	0	2.05088e-05	0	3.50396e-06	0	0	4.17756e-05	8.23651e-06	0	2.71736e-05	4.31017e-05	3.17464e-05	0	6.62303e-05	0	0	0	2.64635e-05	1.26183e-05	5.40741e-05	1.65822e-05	4.6232e-06	1.94488e-05	2.47491e-06	1.18616e-05	1.78757e-05	3.92382e-05	5.44723e-05	0	0	3.38231e-05	1.48571e-05	0	1.18317e-05	1.64354e-05
[truncated: 16 more columns]
